# Supplementary material for: Research on the dynamic changes of China’s agro-processing industry agglomeration and spatial impact of production factors on agglomeration
Source: PLoS One. 2023 Dec 22;18(12):e0292870. doi: 10.1371/journal.pone.0292870 (PMC10745219; doi:10.1371/journal.pone.0292870)
Supplement: S1 File — (DO) [file pone.0292870.s005.do]

cd /Users/luhui/Desktop/农产品加工业集聚杜宾模型/农产品加工/
use 农产品加工.dta,clear
========================================
*定义数据 *
========================================
*ina为产业集聚度
*cap为资本投入占gdp比重
*tec为研发经费投入占gdp比重
*lab为二产就业人数占总就业人数比重
*perpi为人均专利授权数
*fin为金融增加值占gdp比重
*fdi为外商直接投资额占gdp比重
*inf为光缆线路长度
*pi为农业类企业专利授权数
*tra为公路里程数
*gov为财政支出占gdp比重
*res为农林牧渔增加值占GDP比重
*ope为进出口总额占GDP比重
*pina为粗加工业集聚度
*dina为精深加工业集聚度
*urb为城镇化率
*acr为产业平均集中率（替换因变量指标）


gen lnina=log(ina)
gen lncap=log(capital)
gen lnlab=log(lab)
gen lntec=log(tec)
gen lnperpi=log(perpi)
gen lnfin=log(fin)
gen lnfdi=log(fdi)
gen lninf=log(inf)
gen lntra=log(tra)
gen lnpi=log(pi)
gen lngov=log(gov)
gen lnres=log(res)
gen lnpina=log(pina)
gen lndina=log(dina)
gen lnurb=log(urb)
gen lnope=log(ope)

========================================
 **空间自相关检验**
========================================
use /Applications/农产品加工业区位商.dta
spatwmat using w.dta,name(w) standardize  //w.dta是跟stata软件放置在同一文件夹的距离倒数矩阵，w1为相邻矩阵//
asdoc spatgsa a1 a2 a3 a4 a5 a6 a7 a8 a9 a10 a11 a12 a13 a14 a15 a16 a17 a18 a19 a20,weight(w) moran   //a1-a20是年份，计算全局莫兰指数并导入word，保存在Myfile.doc//
spatlsa a1,weight(w) moran graph(moran) symbol(n)                            //计算lisa并画出莫兰散点图//
spatlsa a1,weight(w) moran graph(moran) symbol(id) id(province)              //带省份标准的莫兰散点图//

========================================
 **LM检验**
========================================
use /Users/luhui/Desktop/农产品加工业集聚杜宾模型/农产品加工/kjdlw.dta,clear
spatwmat using /Users/luhui/Desktop/农产品加工业集聚杜宾模型/农产品加工/kjdlw.dta,name(w) standardize 
spcs2xt 北京-新疆,matrix(ww) time(20)        //将权重矩阵扩大成580*580的矩阵//
spatwmat using wwxt,name(w) standardize

use /Users/luhui/Desktop/农产品加工业集聚杜宾模型/农产品加工/农产品加工.dta
winsor2 所有变量，replace cut (1 99) //缩尾处理）若显示无效变量，则手动英文状态输入代码 //
xtset id year
reg lnina cap lab lntec gov lnfin lnfdi lntra res lninf ope urb
spatdiag,weight(w) //根据空间误差和空间滞后的显著性选择模型//

===========================
**hausman检验，选固定效应**
===========================
spatwmat using /Users/luhui/Desktop/农产品加工业集聚杜宾模型/农产品加工/kjdlw.dta,name(w) standardize
xsmle lnina cap lab lntec gov lnfin lnfdi lntra res lninf ope urb,fe  model(sdm) wmat(w)  hausman nolog noeffects
outreg2 using hausman.doc,replace tstat bdec(3) pdec(2)


===========================
**模型选择**
===========================
**LR检验**
 use /Users/luhui/Desktop/农产品加工业集聚杜宾模型/农产品加工/农产品加工.dta
 xtset id year
spatwmat using /Users/luhui/Desktop/农产品加工业集聚杜宾模型/农产品加工/kjdlw.dta,name(w)  standardize
xsmle lnina cap lab lntec gov lnfin lnfdi lntra res lninf ope urb ,fe  model(sdm) wmat(w)  type(both) nolog effects
est store sdm
xsmle lnina cap lab lntec gov lnfin lnfdi lntra res lninf ope urb,fe  model(sar) wmat(w) type(both)  nolog noeffects
est store sar
xsmle  lnina cap lab lntec gov lnfin lnfdi lntra res lninf ope urb,fe  model(sem) emat(w) type(both)  nolog noeffects
est store sem
lrtest sdm  sar,df(10)
lrtest sdm  sem,df(10)


**Wald检验**
xsmle lnina cap lab lntec gov lnfin lnfdi lntra res lninf ope urb,fe robust model(sdm) wmat(w) type(both) dlag(3) nolog noeffects
test [Wx]lncap=[Wx]lnlpro= [Wx]lnpi=[Wx]lngov=[Wx]lnfin=[Wx]lnfdi=[Wx]lnfra=[Wx]lnnlmu=[Wx]lnofc=[Wx]cdd=[Wx]urban=0

===========================
**双固定效应选择**
===========================
xsmle lnina cap lab lntec gov lnfin lnfdi lntra res lninf ope urb ,fe  model(sdm) wmat(w) type(ind)  nolog noeffects
est store ind
xsmle lnina cap lab lntec gov lnfin lnfdi lntra res lninf ope urb ,fe  model(sdm) wmat(w) type(time) nolog noeffects
est store time
xsmle lnina cap lab lntec gov lnfin lnfdi lntra res lninf ope urb ,fe  model(sdm) wmat(w) type(both)  nolog noeffects
est store both
lrtest both  ind,df(10)
lrtest both  time,df(10)

===========================
**SDM空间效应**
===========================
use /Users/luhui/Desktop/农产品加工业集聚杜宾模型/农产品加工/农产品加工.dta
xtset id year
spatwmat using /Users/luhui/Desktop/农产品加工业集聚杜宾模型/农产品加工/kjdlw.dta,name(w) standardize                           //空间地理权重
xsmle  lnina cap lab lntec gov lnfin lnfdi lntra res lninf ope urb if year>=2015,fe robust model(sdm) wmat(w) dlag(3) type(both) nolog effects//建议加稳健标准误//
outreg2 using sdm-kjdlw(2015-2020).doc,replace tstat bdec(3) pdec(2)     //t或z统计量小数点后保留三位
outreg2 using sdm-jjdlw.doc,replace tstat bdec(3) tdec(2)              //t或z统计量小数点后保留两位，括号内为t或z统计量
outreg2 using sdm-kjdlw.doc,replace pvalue bdec(3) pdec(2)             //括号内为pvalue值

spatwmat using .dta,name(w) standardize//空间经济权重（非对称)//不显著
xsmle lnina cap lab lntec gov lnfin lnfdi lntra res lninf ope urb ,fe robust model(sdm) wmat(w) dlag(3) type(both) nolog effects
outreg2 using sdm-jg.doc,replace zstat bdec(3) pdec(2)

spatwmat using jjdlw.dta,name(w) //空间经济地理权重（非对称）//不显著
xsmle lnina cap lab lntec gov lnfin lnfdi lntra res lninf ope urb,fe  model(sdm) wmat(w) dlag(3) type(both) nolog effects
outreg2 using sdm-jjdl-jg.doc,replace zstat bdec(3) pdec(2)

===========================
**分组回归**
===========================
 by year:egen median_1=median(ina)//按中位数分组
 by year:egen mean_1_1=mean(ina)//按平均数分组 
 gen above=0 // above取值都为0
 replace above=1 if ina>=median_1
 tab above //描述性统计
 xsmle  lnina cap lab lntec gov lnfin lnfdi lntra res lninf ope urb if above==1,fe robust model(sdm) wmat(w) dlag(3) type(both) nolog effects //对高集聚区进行回归
  xsmle  lnina cap lab lntec gov lnfin lnfdi lntra res lninf ope urb if above==0,fe robust model(sdm) wmat(w) dlag(3) type(both) nolog effects //对低集聚区进行回归
